# Supplementary material for: Socioeconomic Status, Mental Health, and Workplace Determinants among Working Adults in Hong Kong: A Latent Class Analysis
Source: Int J Environ Res Public Health. 2021 Jul 26;18(15):7894. doi: 10.3390/ijerph18157894 (PMC8345757; doi:10.3390/ijerph18157894)
Supplement: Supplementary file 1 [file ijerph-18-07894-s001.zip]

Archive with 1 entries (1 files):
- ijerph-1249423-SI.pdf
